# Supplementary material for: Development of a Continuous System for 2-Phenylethanol Bioproduction by Yeast on Whey Permeate-Based Medium
Source: Molecules. 2021 Dec 6;26(23):7388. doi: 10.3390/molecules26237388 (PMC8658864; doi:10.3390/molecules26237388)
Supplement: Supplementary file 1 [file molecules-26-07388-s001.zip]

Archive with 1 entries (1 files):
- molecules-1473568-supplementary.pdf
